# Supplementary material for: Record Linkage for Malaria Deaths Data Recovery and Surveillance in Brazil
Source: Trop Med Infect Dis. 2023 Dec 14;8(12):519. doi: 10.3390/tropicalmed8120519 (PMC10748166; doi:10.3390/tropicalmed8120519)
Supplement: Supplementary file 1 [file tropicalmed-08-00519-s001.zip]

Archive with 2 entries (2 files):
- SUPPLEMENTARY FILE SI.pdf
- SUPPLEMENTARY FILE SII.pdf
